# Supplementary material for: Evolution of Immune Checkpoint Blockade in Metastatic NSCLC: A Narrative Review of Emerging Bispecific Antibodies and the Practical Challenges of Clinical Integration
Source: Cancers (Basel). 2026 Feb 22;18(4):709. doi: 10.3390/cancers18040709 (PMC12939777; doi:10.3390/cancers18040709)
Supplement: Supplementary file 1 [file cancers-18-00709-s001.zip]

Archive with 1 entries (1 files):
- cancers-4126043-supplementary.pdf
